# Supplementary material for: Investigation on the α/δ Crystal Transition of Poly(l-lactic Acid) with Different Molecular Weights
Source: Polymers (Basel). 2021 Sep 26;13(19):3280. doi: 10.3390/polym13193280 (PMC8512007; doi:10.3390/polym13193280)
Supplement: Supplementary file 1 [file polymers-13-03280-s001.zip]

Archive with 1 entries (1 files):
- polymers-1389344-supplementary.pdf
